# Supplementary material for: Genome-Wide Identification of Hsp40 Genes in Channel Catfish and Their Regulated Expression after Bacterial Infection
Source: PLoS One. 2014 Dec 26;9(12):e115752. doi: 10.1371/journal.pone.0115752 (PMC4277396; doi:10.1371/journal.pone.0115752)
Supplement: S1 Table — Gene names and accessions of reference Hsp40s used in this study. (XLSX) [file pone.0115752.s006.xlsx]

## Sheet: human
Associated Gene Name	NCBI Protein ID	Species Name	Latin name
DNAJA1	NP_001530.1	human	Homo sapiens
DNAJA2	NP_005871.1	human	Homo sapiens
DNAJA3	NP_005138.3	human	Homo sapiens
DNAJA4	NP_061072.3	human	Homo sapiens
DNAJB1	NP_006136.1	human	Homo sapiens
DNAJB2	NP_001034639.1	human	Homo sapiens
DNAJB3	NP_001001394.1	human	Homo sapiens
DNAJB4	NP_008965.2	human	Homo sapiens
DNAJB5	NP_001128476.2	human	Homo sapiens
DNAJB6	NP_005485.1	human	Homo sapiens
DNAJB7	NP_660157.1	human	Homo sapiens
DNAJB8	NP_699161.1	human	Homo sapiens
DNAJB9	NP_036460.1	human	Homo sapiens
DNAJB11	NP_057390.1	human	Homo sapiens
DNAJB12	NP_001002762.2	human	Homo sapiens
DNAJB13	NP_705842.2	human	Homo sapiens
DNAJB14	NP_001026893.1	human	Homo sapiens
DNAJC1	NP_071760.2	human	Homo sapiens
DNAJC2	NP_001123359.1	human	Homo sapiens
DNAJC3	NP_006251.1	human	Homo sapiens
DNAJC4	NP_005519.2	human	Homo sapiens
DNAJC5	NP_079495.1	human	Homo sapiens
DNAJC5B	NP_149096.2	human	Homo sapiens
DNAJC5G	NP_775921.1	human	Homo sapiens
DNAJC6	NP_001243793.1	human	Homo sapiens
DNAJC7	NP_001138238.1	human	Homo sapiens
DNAJC8	NP_055095.2	human	Homo sapiens
DNAJC9	NP_056005.1	human	Homo sapiens
DNAJC10	NP_001258510.1	human	Homo sapiens
DNAJC11	NP_060668.2	human	Homo sapiens
DNAJC12	NP_068572.1	human	Homo sapiens
DNAJC13	NP_056083.3	human	Homo sapiens
DNAJC14	NP_115740.5	human	Homo sapiens
DNAJC15	NP_037370.2	human	Homo sapiens
DNAJC16	NP_056106.1	human	Homo sapiens
DNAJC17	NP_060633.1	human	Homo sapiens
DNAJC18	NP_689899.1	human	Homo sapiens
DNAJC19	NP_001177162.1	human	Homo sapiens
DNAJC20(HSCB)	NP_741999.3	human	Homo sapiens
DNAJC22	NP_079178.2	human	Homo sapiens
DNAJC24	NP_859057.4	human	Homo sapiens
DNAJC25	NP_001015882.2	human	Homo sapiens
DNAJC26	NP_005246.2	human	Homo sapiens
DNAJC27	NP_001185488.1	human	Homo sapiens
DNAJC28	NP_001035282.1	human	Homo sapiens
DNAJc29(SACS)	NP_001264984.1	human	Homo sapiens
DNAJC30	NP_115693.2	human	Homo sapiens

## Sheet: mouse
Associated Gene Name	NCBI Protein ID	Species Name	Latin name
Dnaja1	NP_001158143.1	Mouse	Mus musculus
Dnaja2	NP_062768.1	Mouse	Mus musculus
Dnaja3	NP_001128584.1	Mouse	Mus musculus
Dnaja4	NP_067397.1	Mouse	Mus musculus
Dnajb1	NP_061278.1	Mouse	Mus musculus
Dnajb2	NP_001153355.1	Mouse	Mus musculus
Dnajb3	NP_032325.2	Mouse	Mus musculus
Dnajb4	NP_080202.1	Mouse	Mus musculus
Dnajb5	NP_063927.1	Mouse	Mus musculus
Dnajb6	NP_001033029.1	Mouse	Mus musculus
Dnajb7	NP_067292.2	Mouse	Mus musculus
Dnajb8	NP_064348.1	Mouse	Mus musculus
Dnajb9	NP_038788.2	Mouse	Mus musculus
Dnajb11	NP_001177733.1	Mouse	Mus musculus
Dnajb12	NP_064349.2	Mouse	Mus musculus
Dnajb13	NP_705755.2	Mouse	Mus musculus
Dnajb14	NP_001028327.1	Mouse	Mus musculus
Dnajc1	NP_001177746.1	Mouse	Mus musculus
Dnajc2	NP_033610.1	Mouse	Mus musculus
Dnajc3	NP_032955.2	Mouse	Mus musculus
Dnajc4	NP_065591.1	Mouse	Mus musculus
Dnajc5	NP_001258513.1	Mouse	Mus musculus
Dnajc6	NP_001158055.1	Mouse	Mus musculus
Dnajc7	NP_062769.2	Mouse	Mus musculus
Dnajc8	NP_765988.2	Mouse	Mus musculus
Dnajc9	NP_598842.1	Mouse	Mus musculus
Dnajc10	NP_077143.2	Mouse	Mus musculus
Dnajc11	NP_766292.2	Mouse	Mus musculus
Dnajc12	NP_001240614.1	Mouse	Mus musculus
Dnajc13	NP_001156498.1	Mouse	Mus musculus
Dnajc14	NP_083149.3	Mouse	Mus musculus
Dnajc15	NP_079660.1	Mouse	Mus musculus
Dnajc16	NP_758841.1	Mouse	Mus musculus
Dnajc17	NP_631878.2	Mouse	Mus musculus
Dnajc18	NP_083945.1	Mouse	Mus musculus
Dnajc19	NP_001021382.1	Mouse	Mus musculus
DnaJc20(HscB)	NP_705799.2	Mouse	Mus musculus
Dnajc21	NP_084322.2	Mouse	Mus musculus
Dnajc22	NP_789805.1	Mouse	Mus musculus
DnaJc23(Sec63)	NP_694695.3	Mouse	Mus musculus
Dnajc24	NP_081268.1	Mouse	Mus musculus
Dnajc25	NP_001028337.2	Mouse	Mus musculus
DnaJc26(GAK)	NP_705797.1	Mouse	Mus musculus
Dnajc27	NP_694722.2	Mouse	Mus musculus
Dnajc28	NP_001093208.1	Mouse	Mus musculus
DNAJc29(SACS)	NP_766397.2	Mouse	Mus musculus
Dnajc30	NP_079638.2	Mouse	Mus musculus

## Sheet: platypus
Associated Gene Name	NCBI Protein ID	Species Name	Latin name
DNAJA1	XP_001515385.1	platypus	Ornithorhynchus anatinus
LOC100075633	XP_001507642.1	platypus	Ornithorhynchus anatinus
LOC100681728	XP_003428977.1	platypus	Ornithorhynchus anatinus
LOC100091767	XP_001520560.2	platypus	Ornithorhynchus anatinus
DNAJA4	XP_001511550.1	platypus	Ornithorhynchus anatinus
LOC100681988	XP_003429902.1	platypus	Ornithorhynchus anatinus
LOC100093557	XP_001515558.1	platypus	Ornithorhynchus anatinus
LOC100082006	XP_001512712.2	platypus	Ornithorhynchus anatinus
LOC100075106	XP_001506650.1	platypus	Ornithorhynchus anatinus
LOC100078804	XP_003428958.1	platypus	Ornithorhynchus anatinus
LOC100081129	XP_001511968.2	platypus	Ornithorhynchus anatinus
LOC100074770	XP_003430853.1	platypus	Ornithorhynchus anatinus
LOC100081705	XP_001512463.2	platypus	Ornithorhynchus anatinus
LOC100081687	XP_001512447.2	platypus	Ornithorhynchus anatinus
DnaJb12	ENSOANG00000031022	platypus	Ornithorhynchus anatinus
LOC100090819	XP_001519855.1	platypus	Ornithorhynchus anatinus
LOC100079285	XP_001510257.2	platypus	Ornithorhynchus anatinus
DNAJC3	XP_003430813.1	platypus	Ornithorhynchus anatinus
LOC100092598	XP_001521166.2	platypus	Ornithorhynchus anatinus
LOC100073724	XP_001509762.1	platypus	Ornithorhynchus anatinus
LOC100081140	XP_001511979.2	platypus	Ornithorhynchus anatinus
LOC100092623	XP_001521187.2	platypus	Ornithorhynchus anatinus
LOC100091537	XP_001520384.1	platypus	Ornithorhynchus anatinus
DnaJc9	ENSOANG00000001118	platypus	Ornithorhynchus anatinus
DNAJC10	XP_001515735.2	platypus	Ornithorhynchus anatinus
LOC100085712	XP_001515988.1	platypus	Ornithorhynchus anatinus
DNAJC11	XP_001516061.2	platypus	Ornithorhynchus anatinus
LOC100091451	XP_001520320.2	platypus	Ornithorhynchus anatinus
DNAJC13	XP_003430514.1	platypus	Ornithorhynchus anatinus
LOC100081012	XP_001511861.2	platypus	Ornithorhynchus anatinus
LOC100090053	XP_001519302.2	platypus	Ornithorhynchus anatinus
DnaJc19	ENSOANG00000011044	platypus	Ornithorhynchus anatinus
HscB(LOC100077444)	XP_001508664.2	platypus	Ornithorhynchus anatinus
DnaJc22	ENSOANG00000002644	platypus	Ornithorhynchus anatinus
DnaJc23(Sec63) (LOC100080660)	XP_001511532.2	platypus	Ornithorhynchus anatinus
LOC100074667	XP_001506256.2	platypus	Ornithorhynchus anatinus
DNAJC25	NP_001191967.1	platypus	Ornithorhynchus anatinus
DnaJc26(GAK)	XP_001512602.2	platypus	Ornithorhynchus anatinus
DnaJc27	ENSOANG00000021092	platypus	Ornithorhynchus anatinus
LOC100083377	XP_001513941.1	platypus	Ornithorhynchus anatinus
DNAJc29(SACS)	XP_001519222.2	platypus	Ornithorhynchus anatinus

## Sheet: chicken
Associated Gene Name	NCBI Protein ID	Species Name	Latin name
DNAJA1	NP_001012963.1	chicken	Gallus gallus
DNAJA2	NP_001005841.1	chicken	Gallus gallus
DNAJA3	XP_414967.2	chicken	Gallus gallus
DNAJA4	XP_413746.3	chicken	Gallus gallus
DnaJb2	XP_424624.4	chicken	Gallus gallus
DNAJB4	XP_422386.1	chicken	Gallus gallus
DNAJB5	XP_424983.2	chicken	Gallus gallus
DNAJB6	NP_001012574.1	chicken	Gallus gallus
DNAJB8	XP_001233013.1	chicken	Gallus gallus
DNAJB9	NP_001025906.1	chicken	Gallus gallus
DNAJB11	XP_422682.1	chicken	Gallus gallus
DNAJB12	NP_001026395.1	chicken	Gallus gallus
DNAJB13	XP_417251.3	chicken	Gallus gallus
DNAJB14	NP_001026546.1	chicken	Gallus gallus
DNAJC1	XP_418609.3	chicken	Gallus gallus
DNAJC2	NP_001186254.1	chicken	Gallus gallus
DNAJC3	NP_001008437.1	chicken	Gallus gallus
DNAJC5	XP_417428.1	chicken	Gallus gallus
DNAJC6	NP_001170886.1	chicken	Gallus gallus
DNAJC7	NP_001026673.2	chicken	Gallus gallus
DNAJC8	XP_417717.3	chicken	Gallus gallus
DNAJC9	NP_001186454.1	chicken	Gallus gallus
DNAJC10	XP_421968.2	chicken	Gallus gallus
DNAJC11	XP_425731.2	chicken	Gallus gallus
DNAJC12	NP_001186459.1	chicken	Gallus gallus
DNAJC13	XP_418787.2	chicken	Gallus gallus
DNAJC14	XP_001232019.2	chicken	Gallus gallus
DNAJC14	XP_004950802.1	chicken	Gallus gallus
DNAJC15	XP_417034.1	chicken	Gallus gallus
DNAJC16	NP_001034419.1	chicken	Gallus gallus
DNAJC17	NP_001254504.1	chicken	Gallus gallus
DNAJC18	NP_001020780.1	chicken	Gallus gallus
DNAJC19	XP_003641821.1	chicken	Gallus gallus
DNAJC19	XP_003641821.1	chicken	Gallus gallus
DnaJc20(HscB)	XP_003642255.1	chicken	Gallus gallus
DNAJC21	XP_425006.2	chicken	Gallus gallus
DNAJC22	XP_428430.3	chicken	Gallus gallus
DnaJc23	XP_004940397.1	chicken	Gallus gallus
DNAJC24	NP_001177825.1	chicken	Gallus gallus
DNAJC25	XP_003643130.1	chicken	Gallus gallus
DnaJc26	XP_424873.4	chicken	Gallus gallus
DNAJC27	NP_998723.1	chicken	Gallus gallus
DNAJC28	XP_001233945.2	chicken	Gallus gallus
DNAJc29	XP_004938853.1	chicken	Gallus gallus
DNAJC30	XP_003642425.1	chicken	Gallus gallus

## Sheet: turtle
Associated Gene Name	Esembl Protein ID	Species Name	Latin name
DNAJA1	ENSPSIP00000010811	painted turtle	chrysemys picta
DNAJA2-201	ENSPSIP00000015086	painted turtle	chrysemys picta
DNAJA3-201	ENSPSIP00000016890	painted turtle	chrysemys picta
DNAJA4-201	ENSPSIP00000010789	painted turtle	chrysemys picta
DNAJB1	ENSPSIP00000007250	painted turtle	chrysemys picta
DNAJB2	ENSPSIP00000006570	painted turtle	chrysemys picta
DNAJB4	ENSPSIP00000015113	painted turtle	chrysemys picta
DNAJB5-201	ENSPSIP00000004751	painted turtle	chrysemys picta
DNAJB5-202	ENSPSIP00000004753	painted turtle	chrysemys picta
DNAJB5-203	ENSPSIP00000004756	painted turtle	chrysemys picta
DNAJB6	ENSPSIG00000018102	painted turtle	chrysemys picta
DNAJB8	ENSPSIP00000000350	painted turtle	chrysemys picta
DNAJB9	ENSPSIP00000008080	painted turtle	chrysemys picta
DNAJB11	ENSPSIP00000018615	painted turtle	chrysemys picta
DNAJB12	ENSPSIP00000019669	painted turtle	chrysemys picta
DNAJB13-201	ENSPSIP00000015043	painted turtle	chrysemys picta
DNAJB13-202	ENSPSIP00000015069	painted turtle	chrysemys picta
DNAJB14	ENSPSIP00000010049	painted turtle	chrysemys picta
DNAJC1	ENSPSIP00000020439	painted turtle	chrysemys picta
DNAJC2	ENSPSIP00000013855	painted turtle	chrysemys picta
DNAJC3	ENSPSIP00000002176	painted turtle	chrysemys picta
DNAJC4-201	ENSPSIP00000011692	painted turtle	chrysemys picta
DNAJC4-202	ENSPSIP00000011707	painted turtle	chrysemys picta
DNAJC5-201	ENSPSIP00000018525	painted turtle	chrysemys picta
DNAJC5B-201	ENSPSIP00000008876	painted turtle	chrysemys picta
DNAJC5G-201	ENSPSIP00000006211	painted turtle	chrysemys picta
DNAJC6	ENSPSIP00000010174	painted turtle	chrysemys picta
DNAJC7	ENSPSIP00000008701	painted turtle	chrysemys picta
DNAJC8	ENSPSIP00000019990	painted turtle	chrysemys picta
DNAJC9	ENSPSIP00000016511	painted turtle	chrysemys picta
DNAJC10	ENSPSIP00000002118	painted turtle	chrysemys picta
DNAJC11	ENSPSIP00000005117	painted turtle	chrysemys picta
DNAJC12	ENSPSIP00000007307	painted turtle	chrysemys picta
DNAJC13-201	ENSPSIP00000012606	painted turtle	chrysemys picta
DNAJC13-202	ENSPSIP00000012618	painted turtle	chrysemys picta
DNAJC15	ENSPSIP00000007756	painted turtle	chrysemys picta
DNAJC16	ENSPSIP00000005416	painted turtle	chrysemys picta
DNAJC17-201	ENSPSIP00000014828	painted turtle	chrysemys picta
DNAJC17-202	ENSPSIP00000014837	painted turtle	chrysemys picta
DNAJC18	ENSPSIP00000014430	painted turtle	chrysemys picta
DNAJC19	ENSPSIP00000008121	painted turtle	chrysemys picta
DNAJC20(HscB)	ENSPSIP00000017976	painted turtle	chrysemys picta
DNAJC21	ENSPSIP00000012304	painted turtle	chrysemys picta
DNAJC22	ENSPSIP00000003064	painted turtle	chrysemys picta
DnaJc23(Sec63)	ENSPSIP00000006317	painted turtle	chrysemys picta
DNAJC24-201	ENSPSIP00000013921	painted turtle	chrysemys picta
DNAJC24-202	ENSPSIP00000013931	painted turtle	chrysemys picta
DNAJC25	ENSPSIG00000017981	painted turtle	chrysemys picta
DnaJc26(GAK)	ENSPSIP00000019681	painted turtle	chrysemys picta
DNAJC27	ENSPSIP00000011021	painted turtle	chrysemys picta
DNAJC28-201	ENSPSIP00000001980	painted turtle	chrysemys picta
DNAJc29(SACS)	ENSPSIP00000008975	painted turtle	chrysemys picta

## Sheet: xenopus laevis
Associated Gene Name	NCBI Protein ID	Species Name	Latin name
dnaja1	NP_001080365.1	African clawed frog	Xenopus laevis
dnaja2	NP_001079686.1	African clawed frog	Xenopus laevis
dnaja2	NP_001080625.1	African clawed frog	Xenopus laevis
dnaja3	NP_001091364.1	African clawed frog	Xenopus laevis
dnaja4.1	NP_001079772.1	African clawed frog	Xenopus laevis
dnaja4.2	NP_001079642.1	African clawed frog	Xenopus laevis
dnajb1	NP_001008112.1	African clawed frog	Xenopus laevis
dnajb2	NP_001085074.1	African clawed frog	Xenopus laevis
dnajb4	NP_001087928.1	African clawed frog	Xenopus laevis
dnajb5	NP_001088287.1	African clawed frog	Xenopus laevis
dnajb6-a	NP_001089244.1	African clawed frog	Xenopus laevis
dnajb6-b	NP_001088302.1	African clawed frog	Xenopus laevis
dnajb9	NP_001080793.1	African clawed frog	Xenopus laevis
dnajb11	NP_001086343.1	African clawed frog	Xenopus laevis
dnajb12	NP_001085946.1	African clawed frog	Xenopus laevis
dnajb13	NP_001089893.1	African clawed frog	Xenopus laevis
dnajb14	NP_001080644.1	African clawed frog	Xenopus laevis
dnajc1	NP_001085833.1	African clawed frog	Xenopus laevis
dnajc2	AAH68855.1	African clawed frog	Xenopus laevis
dnajc3	NP_001080099.1	African clawed frog	Xenopus laevis
dnajc4	NP_001079836.1	African clawed frog	Xenopus laevis
dnajc5b	NP_001083797.1	African clawed frog	Xenopus laevis
dnajc5g	NP_001087399.1	African clawed frog	Xenopus laevis
dnajc6	NP_001120147.1	African clawed frog	Xenopus laevis
dnajc8	NP_001087268.1	African clawed frog	Xenopus laevis
dnajc9	NP_001089275.1	African clawed frog	Xenopus laevis
dnajc10	NP_001084933.1	African clawed frog	Xenopus laevis
dnajc11	NP_001086042.1	African clawed frog	Xenopus laevis
dnajc12	ENSXETG00000025659	African clawed frog	Xenopus laevis
dnajc13	AAH94194.1	African clawed frog	Xenopus laevis
dnajc14	XP_004911947.1	African clawed frog	Xenopus laevis
dnajc15	NP_001005145.1	African clawed frog	Xenopus laevis
dnajc16	ENSXETG00000006830	African clawed frog	Xenopus laevis
dnajc17	NP_001080020.1	African clawed frog	Xenopus laevis
dnajc18	NP_001096348.1（Xenopus (Silurana) tropicalis）	African clawed frog	Xenopus laevis
dnajc19	NP_001091424.1	African clawed frog	Xenopus laevis
dnajc21	AAH98972.1	African clawed frog	Xenopus laevis
dnajc22	NP_001107370.1（Xenopus (Silurana) tropicalis）	African clawed frog	Xenopus laevis
dnaJc23(Sec63)	NP_001088542.1	African clawed frog	Xenopus laevis
dnajc24	NP_001037943.2（Xenopus (Silurana) tropicalis）	African clawed frog	Xenopus laevis
dnajc25	NP_001089380.2	African clawed frog	Xenopus laevis
dnaJc26(GAK)	NP_001016350.2（Xenopus (Silurana) tropicalis）	African clawed frog	Xenopus laevis
dnajc27-a	NP_001080762.1	African clawed frog	Xenopus laevis
dnajc27-b	NP_001088891.1	African clawed frog	Xenopus laevis
dnajc28	NP_001090075.1	African clawed frog	Xenopus laevis
DNAJc29(SACS)	XP_004912121.1（Xenopus (Silurana) tropicalis）	African clawed frog	Xenopus laevis
dnajc30	XP_002933669.1（Xenopus (Silurana) tropicalis）	African clawed frog	Xenopus laevis
DnaJc20(HscB)	NP_001086103.2	African clawed frog	Xenopus laevis

## Sheet: Fugu
Associated Gene Name	NCBI Protein ID	Species Name	Latin name
dnaja2L1	XP_003967154.1	torafugu	Takifugu rubripes
dnaja2L2	XP_003969457.1	torafugu	Takifugu rubripes
dnaja3	XP_003964717.1	torafugu	Takifugu rubripes
dnaja3L	XP_003976469.1	torafugu	Takifugu rubripes
dnaja4L	XP_003967491.1	torafugu	Takifugu rubripes
dnajb1L	XP_003964756.1	torafugu	Takifugu rubripes
dnajb1L	XP_003972089.1	torafugu	Takifugu rubripes
dnajb2	XP_003962049.1	torafugu	Takifugu rubripes
dnajb4	XP_003975507.1	torafugu	Takifugu rubripes
dnajb5L	XP_003978956.1	torafugu	Takifugu rubripes
dnajb5L	XP_003965279.1	torafugu	Takifugu rubripes
dnajb5L	XP_003975197.1	torafugu	Takifugu rubripes
dnajb5L	XP_003978855.1	torafugu	Takifugu rubripes
dnajb6L	XP_003968117.1	torafugu	Takifugu rubripes
dnajb6L	XP_003975561.1	torafugu	Takifugu rubripes
dnajb9	XP_003972872.1	torafugu	Takifugu rubripes
dnajb11	XP_003961678.1	torafugu	Takifugu rubripes
dnajb12	XP_003964091.1	torafugu	Takifugu rubripes
dnajb12	XP_003961211.1	torafugu	Takifugu rubripes
dnajb13	XP_003971267.1	torafugu	Takifugu rubripes
dnajb14	XP_003972448.1	torafugu	Takifugu rubripes
dnajc1	XP_003976767.1	torafugu	Takifugu rubripes
dnajc2	XP_003978560.1	torafugu	Takifugu rubripes
dnajc3	XP_003961871.1	torafugu	Takifugu rubripes
dnajc3	XP_003966940.1	torafugu	Takifugu rubripes
dnajc4	XP_003970268.1	torafugu	Takifugu rubripes
dnajc5aa	ENSTRUP00000011543	torafugu	Takifugu rubripes
dnajc5ga	ENSTRUP00000030930	torafugu	Takifugu rubripes
DNAJC6	ENSTRUP00000047508	torafugu	Takifugu rubripes
dnajc7	XP_003961244.1	torafugu	Takifugu rubripes
dnajc7	XP_003964932.1	torafugu	Takifugu rubripes
dnajc8	XP_003969328.1	torafugu	Takifugu rubripes
dnajc9	XP_003963778.1	torafugu	Takifugu rubripes
dnajc10	XP_003961647.1	torafugu	Takifugu rubripes
dnajc11	XP_003973667.1	torafugu	Takifugu rubripes
dnajc11	XP_003963503.1	torafugu	Takifugu rubripes
dnajc12	XP_003963739.1	torafugu	Takifugu rubripes
dnajc13	XP_003968164.1	torafugu	Takifugu rubripes
dnajc14	XP_003973569.1	torafugu	Takifugu rubripes
dnajc16	XP_003978530.1	torafugu	Takifugu rubripes
dnajc16	XP_003973687.1	torafugu	Takifugu rubripes
dnajc17	XP_003962640.1	torafugu	Takifugu rubripes
dnajc18	XP_003971210.1	torafugu	Takifugu rubripes
dnajc19	ENSTRUP00000010352	torafugu	Takifugu rubripes
dnajc21	XP_003965256.1	torafugu	Takifugu rubripes
dnajc22	XP_003963213.1	torafugu	Takifugu rubripes
DnaJc23(Sec63)	XP_003971615.1	torafugu	Takifugu rubripes
dnajc24	XP_003976045.1	torafugu	Takifugu rubripes
dnajc25	XP_003978958.1	torafugu	Takifugu rubripes
DnaJc26(GAK)	ENSTRUP00000043299	torafugu	Takifugu rubripes
dnajc27	XP_003966627.1	torafugu	Takifugu rubripes
dnajc28	XP_003977172.1	torafugu	Takifugu rubripes
DNAJc29(SACS)	ENSTRUP00000001580	torafugu	Takifugu rubripes
dnajc30	XP_003968455.1	torafugu	Takifugu rubripes
dnajc30	XP_003962744.1	torafugu	Takifugu rubripes
HscB	XP_003975248.1	torafugu	Takifugu rubripes

## Sheet: tilapia
Associated Gene Name	NCBI Protein ID	Species Name	Latin name
dnaja1	XP_003454242.1	Nile tilapia	Oreochromis niloticus
dnaja1	XP_003440484.1	Nile tilapia	Oreochromis niloticus
dnaja2	XP_003440442.1	Nile tilapia	Oreochromis niloticus
dnaja2	XP_003437760.1	Nile tilapia	Oreochromis niloticus
dnaja3	XP_003450123.1	Nile tilapia	Oreochromis niloticus
dnaja3(mitochondrial-like)	XP_003456961.1	Nile tilapia	Oreochromis niloticus
dnaja4	ENSONIP00000019282	Nile tilapia	Oreochromis niloticus
dnajb1	XP_003450019.1	Nile tilapia	Oreochromis niloticus
dnajb1	XP_003442154.1	Nile tilapia	Oreochromis niloticus
dnajb2	XP_003445391.1	Nile tilapia	Oreochromis niloticus
dnajb4	XP_003448498.1	Nile tilapia	Oreochromis niloticus
dnajb5	XP_003451516.1	Nile tilapia	Oreochromis niloticus
dnajb5	XP_003451721.1	Nile tilapia	Oreochromis niloticus
dnajb6	XP_003456774.1	Nile tilapia	Oreochromis niloticus
dnajb6	XP_003439273.1	Nile tilapia	Oreochromis niloticus
dnajb9	XP_003443955.1	Nile tilapia	Oreochromis niloticus
dnajb9	XP_003450755.1	Nile tilapia	Oreochromis niloticus
dnajb9	XP_003441534.1	Nile tilapia	Oreochromis niloticus
dnajb11	XP_003456324.1	Nile tilapia	Oreochromis niloticus
dnajb12 isoform X1	XP_003451995.1	Nile tilapia	Oreochromis niloticus
dnajb12	XP_003441846.1	Nile tilapia	Oreochromis niloticus
dnajb13	XP_003456870.1	Nile tilapia	Oreochromis niloticus
dnajb14	XP_003452267.1	Nile tilapia	Oreochromis niloticus
dnajc1	XP_003459885.1	Nile tilapia	Oreochromis niloticus
dnajc2	XP_003458720.1	Nile tilapia	Oreochromis niloticus
dnajc3	XP_003447336.1	Nile tilapia	Oreochromis niloticus
dnajc3	XP_003449390.1	Nile tilapia	Oreochromis niloticus
dnajc3	XP_005454478.1	Nile tilapia	Oreochromis niloticus
dnajc4	XP_003444653.1	Nile tilapia	Oreochromis niloticus
dnajc5	XP_003438968.1	Nile tilapia	Oreochromis niloticus
dnajc6	ENSONIG00000008789	Nile tilapia	Oreochromis niloticus
dnajc7isoform1	XP_003441887.1	Nile tilapia	Oreochromis niloticus
dnajc7	XP_003442078.1	Nile tilapia	Oreochromis niloticus
dnajc8	XP_003452483.1	Nile tilapia	Oreochromis niloticus
dnajc9	XP_003438345.1	Nile tilapia	Oreochromis niloticus
dnajc10	XP_003449632.1	Nile tilapia	Oreochromis niloticus
dnajc11	XP_003438988.1	Nile tilapia	Oreochromis niloticus
dnajc11	XP_003441584.1	Nile tilapia	Oreochromis niloticus
dnajc12	XP_003441103.1	Nile tilapia	Oreochromis niloticus
dnajc13	ENSONIG00000006278	Nile tilapia	Oreochromis niloticus
dnajc13	ENSONIP00000007910	Nile tilapia	Oreochromis niloticus
dnajc14	XP_003441404.1	Nile tilapia	Oreochromis niloticus
dnajc15	XP_003451607.1	Nile tilapia	Oreochromis niloticus
dnajc16	XP_003455394.1	Nile tilapia	Oreochromis niloticus
dnajc16	XP_003441432.1	Nile tilapia	Oreochromis niloticus
dnajc17	XP_003447791.1	Nile tilapia	Oreochromis niloticus
dnajc18	XP_003446878.1	Nile tilapia	Oreochromis niloticus
dnajc18	ENSONIP00000006297	Nile tilapia	Oreochromis niloticus
dnajc19	ENSONIP00000004700	Nile tilapia	Oreochromis niloticus
DnaJc20 HscB	XP_003454205.2	Nile tilapia	Oreochromis niloticus
dnajc21	XP_003451544.1	Nile tilapia	Oreochromis niloticus
dnajc22	XP_003448295.1	Nile tilapia	Oreochromis niloticus
dnaJc23(Sec63)	XP_003440753.1	Nile tilapia	Oreochromis niloticus
dnajc24	XP_003449286.1	Nile tilapia	Oreochromis niloticus
dnajc25	XP_003440229.1	Nile tilapia	Oreochromis niloticus
dnaJc26(GAK)	XP_005459852.1	Nile tilapia	Oreochromis niloticus
dnajc27	XP_003457822.1	Nile tilapia	Oreochromis niloticus
dnajc28	XP_003451296.1	Nile tilapia	Oreochromis niloticus
dnajc29	ENSONIP00000006838	Nile tilapia	Oreochromis niloticus
dnajc30	ENSONIP00000004649	Nile tilapia	Oreochromis niloticus

## Sheet: medaka
Associated Gene Name	NCBI Protein ID	Species Name	Latin name
dnaja1	XP_004065928.1	Japanese medaka	Oryzias latipes
dnaja2	XP_004067524.1	Japanese medaka	Oryzias latipes
dnaja2	none	Japanese medaka	Oryzias latipes
dnaja3	XP_004066111.1	Japanese medaka	Oryzias latipes
dnaja3（mitochondrial-like）	XP_004071710.1	Japanese medaka	Oryzias latipes
dnaja4	XP_004069682.1	Japanese medaka	Oryzias latipes
dnajb1	XP_004066365.1	Japanese medaka	Oryzias latipes
dnajb1	XP_004071429.1	Japanese medaka	Oryzias latipes
dnajb2	XP_004081751.1	Japanese medaka	Oryzias latipes
dnajb4	XP_004078653.1	Japanese medaka	Oryzias latipes
dnajb5	XP_004072668.1	Japanese medaka	Oryzias latipes
dnajb5	XP_004074609.1	Japanese medaka	Oryzias latipes
dnajb6	XP_004078669.1	Japanese medaka	Oryzias latipes
dnajb6	XP_004081344.1	Japanese medaka	Oryzias latipes
dnajb9	XP_004082935.1	Japanese medaka	Oryzias latipes
dnajb9	XP_004069284.1	Japanese medaka	Oryzias latipes
dnajb11	XP_004085479.1	Japanese medaka	Oryzias latipes
dnajb11	XP_004084591.1	Japanese medaka	Oryzias latipes
dnajb12	XP_004077409.1	Japanese medaka	Oryzias latipes
dnajb12	XP_004080472.1	Japanese medaka	Oryzias latipes
dnajb13	XP_004076543.1	Japanese medaka	Oryzias latipes
dnajb14	XP_004076413.1	Japanese medaka	Oryzias latipes
dnajb14	XP_004085524.1	Japanese medaka	Oryzias latipes
dnajb14	XP_004084687.1	Japanese medaka	Oryzias latipes
dnajc1	XP_004078927.1	Japanese medaka	Oryzias latipes
dnajc2	XP_004084683.1	Japanese medaka	Oryzias latipes
dnajc3	XP_004079872.1	Japanese medaka	Oryzias latipes
dnajc3	XP_004081825.1	Japanese medaka	Oryzias latipes
dnajc4	XP_004073195.1	Japanese medaka	Oryzias latipes
dnajc5	XP_004070906.1	Japanese medaka	Oryzias latipes
dnajc5B	XP_004078813.1	Japanese medaka	Oryzias latipes
dnajc6	ENSORLP00000012508	Japanese medaka	Oryzias latipes
dnajc7	XP_004071335.1	Japanese medaka	Oryzias latipes
dnajc7 isoform 2	XP_004071336.1	Japanese medaka	Oryzias latipes
dnajc7	XP_004078296.1	Japanese medaka	Oryzias latipes
dnajc8	XP_004073836.1	Japanese medaka	Oryzias latipes
dnajc9	XP_004077109.1	Japanese medaka	Oryzias latipes
dnajc10	XP_004081681.1	Japanese medaka	Oryzias latipes
dnajc11	XP_004070887.1	Japanese medaka	Oryzias latipes
dnajc11	XP_004069222.1	Japanese medaka	Oryzias latipes
dnajc12	XP_004077551.1	Japanese medaka	Oryzias latipes
dnajc13	XP_004081204.1	Japanese medaka	Oryzias latipes
dnajc13 isoform 2	XP_004081205.1	Japanese medaka	Oryzias latipes
dnajc14	XP_004069306.1	Japanese medaka	Oryzias latipes
dnajc15	XP_004081485.1	Japanese medaka	Oryzias latipes
dnajc16	XP_004069327.1	Japanese medaka	Oryzias latipes
dnajc16	XP_004070366.1	Japanese medaka	Oryzias latipes
dnajc17	XP_004082400.1	Japanese medaka	Oryzias latipes
dnajc18	ENSORLG00000006189	Japanese medaka	Oryzias latipes
dnajc19	ENSORLP00000014656	Japanese medaka	Oryzias latipes
dnajc21	XP_004074771.1	Japanese medaka	Oryzias latipes
dnajc22	XP_004070498.1	Japanese medaka	Oryzias latipes
DnaJc23(Sec63)	XP_004083757.1	Japanese medaka	Oryzias latipes
dnajc24	XP_004069429.1	Japanese medaka	Oryzias latipes
dnajc25	XP_004075214.1	Japanese medaka	Oryzias latipes
DnaJc26(GAK)	ENSORLP00000001720	Japanese medaka	Oryzias latipes
dnajc27	XP_004066494.1	Japanese medaka	Oryzias latipes
dnajc28	XP_004085996.1	Japanese medaka	Oryzias latipes
DNAJc29(SACS)	ENSORLP00000016333	Japanese medaka	Oryzias latipes
	ENSORLP00000016335	Japanese medaka	Oryzias latipes
dnajc30	XP_004075684.1	Japanese medaka	Oryzias latipes
HscB	XP_004072108.1	Japanese medaka	Oryzias latipes

## Sheet: zebrafish
Associated Gene Name	NCBI Protein ID	Species Name	Latin name
dnaja	XP_002666797.3	zebrafish	Danio rerio
dnaja	XP_002666797.2	zebrafish	Danio rerio
dnaja1l	NP_955956.1	zebrafish	Danio rerio
dnaja2	NP_998658.1	zebrafish	Danio rerio
dnaja2l	NP_997830.1	zebrafish	Danio rerio
dnaja3a	NP_958470.1	zebrafish	Danio rerio
dnaja3b	NP_958499.1	zebrafish	Danio rerio
dnaja3b	NP_001116708.1	zebrafish	Danio rerio
dnajb1a	NP_001003571.1	zebrafish	Danio rerio
dnajb1b	NP_956067.1	zebrafish	Danio rerio
dnajb2	NP_001073462.1	zebrafish	Danio rerio
dnajb4	NP_001003455.1	zebrafish	Danio rerio
dnajb5	NP_001093510.1	zebrafish	Danio rerio
dnajb5-like	NP_001032663.2	zebrafish	Danio rerio
dnajb6a	NP_001002353	zebrafish	Danio rerio
dnajb6b	NP_956599.1	zebrafish	Danio rerio
dnajb9a	NP_001020355.1	zebrafish	Danio rerio
dnajb9b	NP_001019564.1	zebrafish	Danio rerio
zgc:152986-201	ENSDARP00000094644	zebrafish	Danio rerio
dnajb11	NP_942116.1	zebrafish	Danio rerio
dnajb12a	NP_997824.1	zebrafish	Danio rerio
dnajb12b	NP_001082977.1	zebrafish	Danio rerio
DnaJb12blike LOC100536510	XP_003199718.2	zebrafish	Danio rerio
dnajb13	NP_001017606.1	zebrafish	Danio rerio
dnajb14	NP_001071255.1	zebrafish	Danio rerio
dnajc1	NP_001071003.1	zebrafish	Danio rerio
dnajc2	NP_997976.1	zebrafish	Danio rerio
dnajc3	NP_955904.2	zebrafish	Danio rerio
c3_prkri（protein-kinase）	NP_571705.1	zebrafish	Danio rerio
dnajc4	NP_997842.1	zebrafish	Danio rerio
dnajc5aa	NP_001002464.1	zebrafish	Danio rerio
dnajc5ab	XP_001338363.1	zebrafish	Danio rerio
dnajc5b	XP_700383.1	zebrafish	Danio rerio
dnajc5ga	NP_955917.1	zebrafish	Danio rerio
dnajc5gb	NP_956694.1	zebrafish	Danio rerio
dnajc6	XP_001336673.2	zebrafish	Danio rerio
dnajc7	NP_998455.1	zebrafish	Danio rerio
dnajc7-like-LOC100535346	XP_003198135.1	zebrafish	Danio rerio
dnajc8	NP_001038771.1	zebrafish	Danio rerio
dnajc9	NP_001002433.1	zebrafish	Danio rerio
dnajc10	NP_001077016.1	zebrafish	Danio rerio
dnajc11	NP_997796.1	zebrafish	Danio rerio
dnajc11-like-LOC100329402	XP_002667092.2	zebrafish	Danio rerio
dnajc12	XP_001334518.1	zebrafish	Danio rerio
dnajc13-like-LOC100538099	XP_003201306.2	zebrafish	Danio rerio
c14_vegfab(vascular endothelial growth factor A)	NP_001038320.2	zebrafish	Danio rerio
dnajc14-like-LOC555824	XP_683557.3	zebrafish	Danio rerio
dnajc15	NP_001003476.1	zebrafish	Danio rerio
dnajc16	XP_688223.3	zebrafish	Danio rerio
dnajc16-like-LOC556590	XP_002663742.2	zebrafish	Danio rerio
dnajc17	NP_956540.1	zebrafish	Danio rerio
dnajc18	NP_001107060.1	zebrafish	Danio rerio
dnajc19	NP_957055.1	zebrafish	Danio rerio
dnajc21	NP_956338.1	zebrafish	Danio rerio
dnajc22	XP_001335380.1	zebrafish	Danio rerio
DnaJc23(Sec63)-SEC63-like	NP_001002588.1	zebrafish	Danio rerio
SEC63-like protein-like-LOC100334249		zebrafish	Danio rerio
dnajc24	NP_956746.1	zebrafish	Danio rerio
dnajc25	NP_001191956.1	zebrafish	Danio rerio
DnaJc26(GAK)	XP_003198642.2	zebrafish	Danio rerio
dnajc27	NP_001007163.1	zebrafish	Danio rerio
dnajc28	NP_001017648.1	zebrafish	Danio rerio
DNAJc29(SACS)	XP_005157537.1	zebrafish	Danio rerio
dnajc30-like-LOC565734	XP_694098.1	zebrafish	Danio rerio
si:ch211-207k7.4 (HscB)	NP_001121870.1	zebrafish	Danio rerio

[truncated: 1 more sheets: stickleback]
