# Supplementary material for: Genome-Wide Identification of Hsp40 Genes in Channel Catfish and Their Regulated Expression after Bacterial Infection
Source: PLoS One. 2014 Dec 26;9(12):e115752. doi: 10.1371/journal.pone.0115752 (PMC4277396; doi:10.1371/journal.pone.0115752)
Supplement: S2 Table — Fold changes of Hsp40s under each challenge. Bold font is the significant expression. (XLSX) [file pone.0115752.s007.xlsx]

## Sheet: Sheet1
Gene name	columnaris_gill			ESC_ intestine			ESC_liver
	4h	24h	48h	3h	24h	3d	3d	14d
dnaja1
dnaja2							1.69831	1.23199
dnaja2L				-1.48544	-1.78924	-1.57394
dnaja3a
dnaja3b
dnaja4	1.60219	2.7678	3.02101	1.92661	1.49042	3.38862	-5.41018	-1.84292
dnajb1a	-1.02823	1.57467	1.5982	1.20088	2.37234	2.54134	-2.07004	-1.81852
dnajb1b	-1.54763	-1.34611	-1.41469	1.55004	1.40528	1.68372
dnajb2				1.40116	1.78851	1.69431	4.349	1.15115
dnajb4	-1.60103	-1.723	-1.79674
dnajb5				2.48387	2.63246	4.31277
dnajb5L
dnajb6a
dnajb6b				1.41461	1.08096	1.56397	-1.71662	-1.18604
dnajb9
dnajb9L1							1.61333	1.61029
dnajb9L2	1.00636	1.89857	-1.22403
dnajb11	1.40066	2.88962	1.29584
dnajb12a							1.5269	1.24904
dnajb12b	1.54201	1.23582	1.03591				1.69815	1.3254
dnajb13	-1.26247	-2.84822	-1.44628
dnajb14							2.33111	1.402
dnajc1
dnajc2							-1.15786	-1.88179
dnajc3	1.05229	2.07974	1.4494				-7.56412	-1.72555
dnajc3_prkri				1.30926	1.57068	1.64567
dnajc4
dnajc5aa	1.11015	5.55786	7.39832	1.68137	1.87366	1.69431	2.52367	1.36852
dnajc5ab							2.21801	-1.06466
dnajc5gb							2.93993	1.32533
dnajc6	1.60232	1.08356	3.81939	1.92638	1.59677	1.85302	1.61766	2.67034
dnajc7							1.77612	1.26996
dnajc8
dnajc9
dnajc10
dnajc11
dnajc12	-1.71188	-1.66147	-1.46615	2.19734	1.39368	1.03972	1.08128	1.75065
dnajc13				1.33009	1.45615	1.58172	2.37039	1.58115
dnajc14
dnajc15							1.84199	1.52073
dnajc16				1.55982	1.23754	1.13171	2.85237	1.27424
dnajc16L	1.98722	1.14883	1.67258
dnajc17				-1.78415	-1.95688	-1.31153
dnajc18				2.29283	2.32278	2.65708
dnajc19	-1.45593	-2.01527	-1.51305
dnajc20(HscB)	-1.08139	1.5494	1.31622				-2.25442	-1.17101
dnajc21	1.2246	1.81429	1.42563
dnajc22				1.10858	1.69862	1.14502
dnajc23(Sec63)
dnajc24	-2.06212	-1.77948	-1.64639				1.95707	1.5384
dnajc25
dnajc26(GAK)							2.33569	1.31309
dnajc27				2.24503	2.84529	2.94578	-2.00685	-1.35136
dnajc28							1.10908	2.45489
dnajc29(SACs)	1.50968	-1.05582	1.38992	3.31412	3.73428	3.6166
dnajc30a	-1.53771	-1.68359	-1.30044				-1.7202	-1.03722
dnajc30b				1.95162	2.19002	1.81535	-1.90175	1.21465
